# Supplementary material for: Induced CD8α identifies human NK cells with enhanced proliferative fitness and modulates NK cell activation
Source: J Clin Invest. 2024 May 28;134(15):e173602. doi: 10.1172/JCI173602 (PMC11291271; doi:10.1172/JCI173602)
Supplement: Supporting data values [file jci-134-173602-s162.xlsx]

## Sheet: Fig 1B
	%CD8a+
	52.6
	20.7
	21.7
	60.7
	40.7
	38.7
	33.4
	47.7
	24.1
	30.2
	47.9
	37.5
	15.2
	16.2
	81.4
	48.4
	87.9
	43.2
	41
	47.5529
	58.3282
	47.441
	60.4115
	58.1663
	56.3513
	37.2957
	74.1074
	48.5887
	59.24
	54.7711
	59.7671
	31.3266
	30.8155
	15.3495
	40.5915
	43.1518
	53.4418
	47.3032
	42.8057
	42.0484
	44.5367
	43.6944
	37.3339
	30.7971
	18.2125
	50.2391
	36.1749
	57.4917
	55.9078

## Sheet: Fig 1C
	%CD8a+
	CD56bright	CD56dim
	19.489	33.374
	21.456	41.343
	15.03	41.679
	25.301	24.481
	22.938	37.867
	14.31	23.923
	49.175	40.543
	27.091	36.088
	21.713	42.778
	35.125	37.129
	16.472	23.727
	40.7966	49.8882
	49.3809	61.7584
	35.4405	50.1649
	47.102	63.9066
	60.7075	60.109
	53.7835	57.4436
	40.9659	39.4153
	57.0414	76.1154
	42.2861	51.765
	58.7031	68.7634
	34.4991	57.4979
	47.9794	61.7556
	32.5591	32.0864
	22.7781	32.8571
	13.1126	16.0888
	34.5298	44.1958
	39.3971	47.0433
	53.979	56.7445
	33.7967	49.6473
	42.6224	44.7085
	31.3718	43.2415
	33.2465	48.5565
	28.9861	45.5945
	32.5266	43.5903
	33.47	31.4652
	24.172	18.7035
	43.273	54.7652
	40.5806	37.767
	48.4275	65.7123
	55.1521	57.4194

## Sheet: Fig 1F
	no NK cells										CD56dim CD8+					CD56dim CD8-
Donor #											donor 1	donor 2	donor 3	donor 4	donor 5	donor 1	donor 2	donor 3	donor 4	donor 5
Day 1	6041777	6.37178e+06	4611619	6011868	3463609	5691245	6087555	3616736	4048962	4357972	4.1116e+06	2.33711e+06	2443427	2523240	1744640	1.95919e+06	1.75143e+06	2851576	1932362	1717673
Day 4	3498304	7940954	1805722	4461632	4023637	4031032	3913797	4221685	5501585	4182941	2555420	1728077	1296544	1931222	1334316	2630482	1526159	1508957	1562344	1253396
Day 7	9559109	16048035	9970399	50871123	9250915	4304689	3760284	4761703	9267686	6483535	1716221	1702062	1539087	3319522	1536772	1119250	1417370	1280216	1097875	1555765
Day 11	23268759	58760558	23333680	47009552	16532268	9388843	19263391	9759562	71612536	14658566	16951980	3908788	1875763	3069545	8264669	2095809	1226686	1619596	3459069	1347586
Day 15	37238089	367992816	25347665	83135856	21946473	20728218	49273030	29748514	199165425	19912656	50454733	37176002	1374602	21910451	31856426	6805123	4511751	1129576	31002770	1652359

## Sheet: Fig 2C
	CD8+						CD8-
2+ div	11	15.3	16.2	18.2	6.69	5.59	34.3	27.3	68	82.8	17	28.8
Ki67+	33.2	38	25.5	29	11	12.8	57.5	50.5	71.1	89.5	23.8	33.7

## Sheet: Fig 2D
	CD56dim CD8+							CD56dim CD8-
3+ div	39	15.2	0.44	5.97	46.6	0.12	16.4	42.1	51.8	15.2	26.5	52.1	17.9	63.8

## Sheet: Fig 2E
		CD56dim CD8+									CD56dim CD8-
live (AnnexinV- 7AAD-)		36.7	57.1	5.89	12.1	51.3	8.14	16.5	13.4	12.4	71.5	75.7	38.3	66.8	64.5	23.9	54	36.4	24.1

## Sheet: Fig 2H
		CD56dim CD8+								CD56dim CD8-
	3+ div	9.17	35.5	18.05	41.8	9.16	41.4	18.1	40.1	27.5	59.65	55.05	53.8	32.7	37.7	37.7	56.9
	4+ div	3.325	18.3	7.39	20.2	4.58	17.5	5.88	21.4	14.94	40.2	35.95	34.1	19.3	21.3	23	40.3

## Sheet: Fig 3C
		%CD8a+
		NKG2A+ KIR-	NKG2A+ KIR+	NKG2A- KIR+ CD57-	NKG2A- KIR+ CD57+
		48.0192	54.8092	50.6728	53.8234
		57.2436	65.4611	64.6604	62.3233
		59.1636	63.4043	59.4444	57.6065
		71.9531	77.4904	80	80.461
		50.0593	40	62.5	67.5
		63.7454	74.9171	68.0498	74.266
		50.9686	55.8952	52.5381	57.2
		29.1768	47.4576	33.9416	36.5427
		38.0982	49.1379	43.4586	39.2105
		42.5747	59.5506	51.5254	54.067
		47.4034	62.6329	55.5494	61.041
		39.8664	51.1364	52.5862	44.3969
		36.5292	50.2451	49.884	52.5346
		41.2332	53.4884	52.611	53.5088
		37.7064	47.1785	49.2591	45.9391
		40.366	53.7473	48.8189	53.6709
		29.5444	41.784	38.1188	35.7401
		51.4575	63.7124	54.717	56.677
		37.9399	40.2844	37.037	37.7694
		60.6165	69.8113	69.8904	60.4167
		55.7139	62.8272	59.1988	60.3025

## Sheet: Fig 3D
		CD8a+
		CD56bright KIR-	CD56bright KIR+
		38.2686	41.6667
		45.5788	76.4706
		20.0326	54.5455
		37.0707	44.1441
		31.8359	26.6667
		27.972	37.5
		30.9802	43.4783
		31.8165	41.1765
		38.5808	52.9412
		45.8555	76.9231
		51.6771	60.4651

## Sheet: Fig 4A
	%CD8a+					%CD8a+
	Days	sorted CD56dim CD8+				Days	sorted CD56dim CD8-
	0		100	97.6		0		0.026	0.53
	2	92.9	99.7	99.2		2	7.39	6.09	11.5
	4	88	99.1	96.9		4	8.41	16.3	23.5
	6	87.9	98.8	99.1		6	13	18.2	26
	8	87.1	98.3	98.3		8	15.8	21.2	32.4
		*missing value from donor that did not receive baseline (day 0) stain

[truncated: 70 more sheets: Fig 4C, Fig 4D, Fig 5A, Fig 5C, Fig 5D, Fig 6A, Fig 6C, Fig 6D, Fig 6E, Fig 6F, Fig 6G, Fig 7A, Fig 7B, Fig 7D, Fig 7E, Fig 8A, Fig 8B, Fig 8C, Fig 8E, Fig 8F …]
